# Supplementary material for: Marathon-Induced Cardiac Strain as Model for the Evaluation of Diagnostic microRNAs for Acute Myocardial Infarction
Source: J Clin Med. 2021 Dec 21;11(1):5. doi: 10.3390/jcm11010005 (PMC8745173; doi:10.3390/jcm11010005)
Supplement: Supplementary file 1 [file jcm-11-00005-s001.zip]

Archive with 1 entries (1 files):
- jcm-1496413-supplementary.pdf
